# Supplementary material for: Precision measurements on oxygen formation in stellar helium burning with gamma-ray beams and a Time Projection Chamber
Source: Nat Commun. 2021 Oct 11;12:5920. doi: 10.1038/s41467-021-26179-x (PMC8505630; doi:10.1038/s41467-021-26179-x)
Supplement: Supplementary file 3 — Supplementary Data 1 [file 41467_2021_26179_MOESM3_ESM.xlsx]

## Sheet: Total cross section
Effective centre-of-mass energy (MeV)	Total cross section (no correction) (nb)	Total cross section (no correction) statistical error (nb)	Correction factor due to beam energy spread	Total cross section (with corr.) (nb)	Total cross section statistical error (with corr.) (nb)	Syst uncertainty due to beam energy spread (lower) (nb)	Syst uncertainty due to beam energy spread (upper) (nb)	11% Syst uncertainty (beam intensity) (nb)
2.02	4.62	0.42	1.11547	5.15347	0.468497	1.04545	1.40768	0.566881
2.29	26.67	1.43	1.30426	34.7846	1.86509	3.617	4.2498	3.82631
2.47	39.91	1.76	0.859255	34.2929	1.51229	2.3624	1.1582	3.77222
2.64	49.38	1.79	0.35793	17.6746	0.640695	0.95	289.219	1.94421
2.82	10.43	1.31	0.552526	5.76285	0.723809	0	0.6198	0.633913
3.28	6.97	1.41	0.96744	6.74306	1.36409	0.0067	0.0092	0.741736

## Sheet: Angular Data
Effective COM energy 2.02 MeV	Theta angles		Effective COM energy 2.29 MeV	Theta angles		Effective COM energy 2.47 MeV	Theta angles		Effective COM energy 2.64 MeV	Theta angles		Effective COM energy 2.82 MeV	Theta angles		Effective COM energy 3.28 MeV	Theta angles
	68			79			43			56			134			48
	50			90			107			31			55			139
	134			52			153			138			43			132
	79			78			86			124			117			148
	38			24			83			52			112			125
	73			85			119			137			44			69
	46			85			45			47			56			43
	48			52			135			39			119			130
	66			44			58			101			141			135
	60			41			130			74			131			53
	66			51			42			50			55			110
	54			142			73			103			50			84
	55			50			72			55			113			126
	78			49			116			115			53			135
	102			80			54			80			34			121
	120			30			85			135			137			77
	40			94			40			67			97			116
	105			65			54			77			83			50
	24			112			52			136			139			60
	34			104			97			50			134			129
	76			49			47			51			128			138
	133			141			89			93			90			125
	80			124			79			37			127			37
	112			64			90			122			53			44
	91			125			58			81			49			29
	79			84			152			44			67			53
	93			106			130			153			45			42
	95			83			96			37			130			102
	50			41			57			76			42			115
	43			88			79			62			57			57
	125			65			65			89			119			139
	72			73			66			40			41			157
	39			75			55			100			43			130
	50			43			86			58			129			135
	56			128			48			125			67			24
	36			32			131			126			103			30
	24			45			91			114			42			49
	63			46			26			130			123			136
	102			113			111			140			69			116
	65			101			32			57			42			121
	52			145			89			45			55			97
	76			32			74			40			41			75
	90			61			81			126			112			110
	129			84			66			39			89			110
	36			88			97			92			126			146
	57			24			80			58			45			53
	53			142			48			55			70			126
	39			127			91			131			33			67
	98			112			71			60			62			97
	96			73			34			111			107			40
	88			105			95			42			114			97
	72			67			91			40			119			82
	41			106			101			56			118
	90			80			58			102			113
	61			132			120			43			41
	68			124			49			127			54
	41			70			50			42			52
	39			36			93			152			49
	108			91			110			128			86
	85			87			75			41			40
	101			70			48			51			114
	108			48			50			51			116
	75			125			64			111			118
	50			82			55			138			46
	51			38			90			51			64
	110			55			59			130			117
	56			70			106			100			41
	93			48			101			104			63
	91			61			35			43			31
	70			97			55			135			139
	140			38			64			95			134
	97			104			138			49			126
	60			39			63			50			57
	132			106			91			44			131
	131			71			72			103			93
	102			61			93			47			70
	45			101			52			51			108
	54			69			88			36			128
	109			98			79			59			98
				49			57			40			27
				79			101			69			22
				41			33			44			43
				77			136			40			42
				44			87			57			126
				49			32			46			146
				90			91			138			41
				89			87			101			64
				58			87			95			54
				73			44			41			107
				117			133			85
				76			53			139
				128			107			137
				76			74			52
				81			74			45
				80			28			113
				153			133			135
				67			51			83
				93			65			136
				98			93			75
				69			122			60
				50			105			49
				68			85			110
				94			77			122
				80			92			57
				58			145			94
				123			101			144
				135			129			97
				131			124			42
				72			91			62
				72			141			64
				72			77			149
				75			59			58
				77			74			81
				70			66			49
				85			68			53
				42			106			92
				62			85			67
				36			113			33
				50			106			142
				39			83			34
				84			26			110
				109			109			117
				38			102			153
				80			68			133
				132			79			73
				113			83			123
				114			50			148
				87			58			53
				139			83			115
				61			67			47
				43			81			122
				150			128			58
				99			42			92
				35			122			65
				30			146			58
				45			103			36
				38			87			124
				85			75			137
				97			94			53
				60			108			85
				99			97			20
				45			88			43
				114			73			99
				115			123			106
				74			108			136
				51			58			128
				128			53			114
				73			75			84
				74			126			36
				140			55			57
				70			139			125
				42			41			26
				130			114			56
				92			58			128
				44			71			68
				37			79			55
				77			141			34
				67			115			45
				125			46			54
				80			105			48
				34			91			102
				43			102			65
				92			160			102
				71			125			50
				141			42			53
				46			72			62
				108			108			45
				152			69			54
				124			111			27
				131			73			108
				100			118			133
				72			143			27
				76			67			118
				31			85			134
				85			85			143
				69			129			45
				91			101			28
				51			100			142
				47			97			54
				52			63			56
				75			118			144
				73			67			54
				57			99			138
				87			83			134
				88			100			53
				66			50			54
				77			106			73
				76			73			46
				65			46			111
				82			104			27
				35			92			75
				108			44			53
				113			100			104
				108			40			148
				67			44			38
				49			54			133
				87			89			46
				54			76			44
				92			101			120
				76			45			45
				86			87			42
				31			83			129
				104			99			154
				139			68			42
				156			90			134
				66			73			109
				52			126			156
				97			43			124
				45			49			137
				72			41			44
				42			130			143
				44			48			126
				83			107			48
				90			119			94
				62			128			119
				107			74			72
				60			91			47
				34			56			51
				119			69			103
				133			145			65
				92			90			136
				127			39			54
				63			145			64
				87			92			128
				141			87			74
				54			107			38
				42			110			78
				48			110			78
				24			50			62
				133			65			47
				68			92			47
				72			45			57
				27			88			66
				69			74			133
				73			71			44
				87			22			67
				115			137			105
				42			132			132
				122			70			83
				76			57			105
				83			43			74
				101			80			26
				33			38			106
				118			76			143
				75			102			46
				86			68			140
				88			97			64
				78			128			57
				76			132			131
				73			114			109
				52			49			112
				44			105			113
				51			72			63
				41			67			82
				121			74			123
				43			126			59
				52			77			123
				75			128			56
				134			111			128
				78			27			131
				89			58			124
				133			97			134
				70			47			39
				125			67			64
				128			82			116
				90			106			56
				74			110			45
				64			109			51
				102			36			93
				78			135			87
				130			53			26
				72			123			47
				87			138			142
				75			101			56
				102			69			49
				137			111			68
				49			75			125
				138			72			44
				65			50			127
				55			92			71
				108			33			26
				54			137			48
				59			78			26
				100			65			81
							41			109
							103			41
							107			43
							93			50
							38			124
							81			51
							86			137
							152			145
							67			117
							50			49
							44			42
							48			114
							90			63
							67			43
							91			73
							62			143
							96			97
							54			130
							46			52
							141			70
							147			147
							126			135
							46			49
							65			61
							72			76
							116			83
							118			129
							58			48
							24			55
							72			131
							101			40
							105			61
							79			132
							97			37
							65			53
							69			147
							53			91
							84			122
							55			44
							92			128
							143			146
							52			114
							40			127
							80			73
							81			67
							134			115
							33			42
							107			61
							110			57
							55			76
							50			39
							45			60
							37			63
							69			131
							93			125
							33			109
							50			140
							74			73
							75			54
							105			44
							94			150
							97			154
							106			130
							77			124
							83			54
							83			128
							47			107
							136			94
							78			43
							57			70
							56			98
							31			42
							71			120
							102			126
							52			104
							101			38
							98			97
							81			94
							75			141
							68			106
							86			136
							120			107
							83			91
							151			69
							26			134
							115			122
							64			131
							89			147
							94			37
							60			84
							54			80
							65			57
							85			56
							108			134
										58
										67
										123
										65
										131
										128
										133
										130
										107
										40
										71
										130
										44
										45
										67
										138
										64
										70
										124
										29
										91
										57
										49
										46
										138
										56
										125
										48
										34
										90
										50
										45
										37
										96
										77
										68
										111
										75
										51
										61
										72
										141
										128
										153
										70
										41
										50
										104
										28
										44
										146
										126
										46
										107
										110
										45
										52
										67
										143
										95
										118
										44
										127
										124
										73
										130
										34
										131
										129
										104
										65
										131
										36
										91
										132
										42
										122
										51
										47
										47
										54
										135
										100
										119
										139
										73
										134
										84
										73
										103
										58
										127
										116
										67
										99
										132
										65
										64
										50
										53
										64
										80
										110
										127
										40
										43
										117
										26
										61
										44
										93
										134
										48
										60
										93
										121
										98
										133
										44
										80
										66
										114
										134
										136
										64
										41
										62
										73
										120
										50
										59
										96
										138
										139

## Sheet: Angular efficiencies
Effective COM energy 2.02 MeV	Theta (deg.)	Efficiency		Effective COM energy 2.29 MeV	Theta (deg.)	Efficiency		Effective COM energy 2.47 MeV	Theta (deg.)	Efficiency		Effective COM energy 2.64 MeV	Theta (deg.)	Efficiency		Effective COM energy 2.82 MeV	Theta (deg.)	Efficiency		Effective COM energy 3.28 MeV	Theta (deg.)	Efficiency
	0	0			0	0			0	0			0	0			0	0			0	0
	1	0			1	0			1	0			1	0			1	0			1	0
	2	0			2	0			2	0			2	0			2	0			2	0
	3	0			3	0			3	0			3	0			3	0			3	0
	4	0			4	0			4	0			4	0			4	0			4	0
	5	0			5	0			5	0			5	0			5	0			5	0
	6	0			6	0			6	0			6	0			6	0			6	0
	7	0			7	0			7	0			7	0			7	0			7	0
	8	0			8	0			8	0			8	0			8	0			8	0
	9	0			9	0			9	0			9	0			9	0			9	0
	10	0			10	0			10	0			10	0			10	0			10	0
	11	0			11	0			11	0			11	0			11	0			11	0
	12	0			12	0			12	0			12	0			12	0			12	0
	13	0			13	0			13	0			13	0			13	0			13	0
	14	0			14	0			14	0			14	0			14	0			14	0
	15	0			15	0			15	0			15	0			15	0			15	0
	16	0			16	0			16	0			16	0			16	0			16	0
	17	0			17	0			17	0			17	0			17	0			17	0
	18	0			18	0			18	0			18	0			18	0			18	0
	19	0			19	0			19	0			19	0			19	0			19	0
	20	0.110384			20	0.09206			20	0.0914685			20	0.0930548			20	0.0865			20	0.0838491
	21	0.197233			21	0.165273			21	0.165158			21	0.167099			21	0.1551			21	0.148901
	22	0.249959			22	0.210514			22	0.208239			22	0.211456			22	0.1982			22	0.18922
	23	0.290459			23	0.24492			23	0.241031			23	0.244389			23	0.2295			23	0.221607
	24	0.324858			24	0.274531			24	0.270227			24	0.273088			24	0.2556			24	0.24607
	25	0.355062			25	0.29689			25	0.293364			25	0.297442			25	0.278			25	0.268181
	26	0.378431			26	0.318633			26	0.315029			26	0.319497			26	0.2978			26	0.287557
	27	0.401495			27	0.336185			27	0.332022			27	0.335498			27	0.3165			27	0.304514
	28	0.420137			28	0.354518			28	0.347703			28	0.351963			28	0.3336			28	0.320003
	29	0.438379			29	0.367603			29	0.363317			29	0.368058			29	0.348			29	0.333428
	30	0.454019			30	0.38234			30	0.37871			30	0.383742			30	0.3591			30	0.34692
	31	0.469668			31	0.393938			31	0.389247			31	0.394231			31	0.3725			31	0.358354
	32	0.481003			32	0.407642			32	0.403482			32	0.40698			32	0.3837			32	0.370726
	33	0.495575			33	0.418367			33	0.41362			33	0.418518			33	0.3937			33	0.381136
	34	0.508788			34	0.427826			34	0.422782			34	0.42678			34	0.4041			34	0.389542
	35	0.517915			35	0.437264			35	0.432393			35	0.43702			35	0.4143			35	0.399607
	36	0.5289			36	0.446302			36	0.441983			36	0.44753			36	0.4233			36	0.409046
	37	0.539325			37	0.454925			37	0.451156			37	0.455392			37	0.4312			37	0.417812
	38	0.548288			38	0.463161			38	0.458463			38	0.46219			38	0.4397			38	0.42587
	39	0.557619			39	0.470345			39	0.467339			39	0.471214			39	0.4464			39	0.433231
	40	0.565458			40	0.478701			40	0.474022			40	0.47881			40	0.4551			40	0.440656
	41	0.572972			41	0.486021			41	0.48104			41	0.484974			41	0.4611			41	0.447839
	42	0.581792			42	0.492726			42	0.488495			42	0.492585			42	0.4685			42	0.453366
	43	0.590243			43	0.498793			43	0.493655			43	0.497739			43	0.4751			43	0.46098
	44	0.596598			44	0.503891			44	0.501578			44	0.505652			44	0.4812			44	0.467261
	45	0.602958			45	0.511361			45	0.506693			45	0.511202			45	0.488			45	0.473475
	46	0.609387			46	0.516254			46	0.512799			46	0.516671			46	0.4937			46	0.479928
	47	0.616222			47	0.522383			47	0.51819			47	0.522642			47	0.5006			47	0.485395
	48	0.621503			48	0.527708			48	0.524067			48	0.528535			48	0.5053			48	0.492762
	49	0.627606			49	0.534748			49	0.528683			49	0.532588			49	0.5101			49	0.498613
	50	0.6334			50	0.538111			50	0.533891			50	0.538094			50	0.5151			50	0.504037
	51	0.639003			51	0.542394			51	0.538971			51	0.54313			51	0.5218			51	0.509219
	52	0.644536			52	0.547751			52	0.543985			52	0.547625			52	0.5269			52	0.515402
	53	0.650005			53	0.552549			53	0.548563			53	0.552429			53	0.5307			53	0.51953
	54	0.6552			54	0.557645			54	0.553679			54	0.557188			54	0.5371			54	0.525439
	55	0.59993			55	0.509877			55	0.507885			55	0.511324			55	0.4939			55	0.481887
	56	0.556137			56	0.4739			56	0.470658			56	0.473469			56	0.4571			56	0.448105
	57	0.530199			57	0.451326			57	0.449773			57	0.452156			57	0.4373			57	0.427765
	58	0.509703			58	0.435374			58	0.433982			58	0.43622			58	0.4208			58	0.413295
	59	0.495382			59	0.420965			59	0.418727			59	0.421331			59	0.4085			59	0.4013
	60	0.48074			60	0.41032			60	0.408508			60	0.410423			60	0.3987			60	0.391859
	61	0.469381			61	0.400188			61	0.399217			61	0.401203			61	0.3896			61	0.383325
	62	0.460016			62	0.392596			62	0.389751			62	0.391165			62	0.3817			62	0.374759
	63	0.450494			63	0.384873			63	0.384208			63	0.385839			63	0.3753			63	0.368609
	64	0.443504			64	0.379358			64	0.377586			64	0.379176			64	0.3698			64	0.362846
	65	0.435914			65	0.372843			65	0.371548			65	0.372992			65	0.3634			65	0.359107
	66	0.430173			66	0.367472			66	0.366267			66	0.367578			66	0.3587			66	0.354881
	67	0.423753			67	0.362774			67	0.362538			67	0.364172			67	0.3551			67	0.350666
	68	0.42023			68	0.358609			68	0.358753			68	0.359855			68	0.352			68	0.346757
	69	0.414062			69	0.355148			69	0.353405			69	0.353994			69	0.3479			69	0.344236
	70	0.409823			70	0.352521			70	0.351287			70	0.35245			70	0.3444			70	0.341059
	71	0.407697			71	0.348703			71	0.347953			71	0.348528			71	0.3421			71	0.339081
	72	0.403462			72	0.345822			72	0.345071			72	0.346201			72	0.3407			72	0.337412
	73	0.400526			73	0.343404			73	0.343188			73	0.344266			73	0.3383			73	0.335297
	74	0.398609			74	0.341781			74	0.341237			74	0.342221			74	0.3355			74	0.333223
	75	0.395522			75	0.340828			75	0.338673			75	0.339711			75	0.3349			75	0.3324
	76	0.393635			76	0.337866			76	0.337219			76	0.337612			76	0.3344			76	0.331921
	77	0.392453			77	0.337067			77	0.336171			77	0.33742			77	0.3332			77	0.330315
	78	0.390286			78	0.335591			78	0.335186			78	0.336116			78	0.3321			78	0.330365
	79	0.388353			79	0.335028			79	0.334909			79	0.334915			79	0.3315			79	0.329471
	80	0.387676			80	0.335222			80	0.332349			80	0.333224			80	0.3313			80	0.329159
	81	0.387056			81	0.334253			81	0.333368			81	0.333788			81	0.331			81	0.329459
	82	0.387117			82	0.333393			82	0.333249			82	0.333842			82	0.3319			82	0.329374
	83	0.386109			83	0.333449			83	0.333336			83	0.334104			83	0.3321			83	0.329761
	84	0.386134			84	0.333235			84	0.333973			84	0.334077			84	0.3309			84	0.331357
	85	0.386331			85	0.333828			85	0.333269			85	0.333973			85	0.3318			85	0.330928
	86	0.38596			86	0.33477			86	0.333925			86	0.334465			86	0.3334			86	0.332414
	87	0.387129			87	0.33557			87	0.335081			87	0.335114			87	0.3333			87	0.33351
	88	0.387424			88	0.334693			88	0.334889			88	0.335416			88	0.3354			88	0.334858
	89	0.389072			89	0.336549			89	0.336253			89	0.336232			89	0.3359			89	0.335563
	90	0.389961			90	0.336956			90	0.336868			90	0.337398			90	0.3369			90	0.336527
	91	0.3881			91	0.335669			91	0.334986			91	0.335115			91	0.3351			91	0.335401
	92	0.38766			92	0.334375			92	0.335552			92	0.335706			92	0.3341			92	0.333104
	93	0.386159			93	0.33389			93	0.333319			93	0.33342			93	0.3338			93	0.333112
	94	0.385851			94	0.334028			94	0.334013			94	0.334069			94	0.3319			94	0.332319
	95	0.387123			95	0.333476			95	0.333089			95	0.333271			95	0.3311			95	0.330362
	96	0.385752			96	0.333984			96	0.332253			96	0.332338			96	0.3316			96	0.330385
	97	0.386611			97	0.333971			97	0.333521			97	0.333975			97	0.3317			97	0.329406
	98	0.387703			98	0.334217			98	0.333577			98	0.333826			98	0.3309			98	0.32959
	99	0.388372			99	0.334396			99	0.334876			99	0.33543			99	0.331			99	0.32934
	100	0.388796			100	0.335058			100	0.333994			100	0.334288			100	0.3316			100	0.32984
	101	0.389731			101	0.335252			101	0.335468			101	0.336548			101	0.3319			101	0.330781
	102	0.391286			102	0.337061			102	0.335874			102	0.336772			102	0.3324			102	0.331585
	103	0.393853			103	0.33799			103	0.338604			103	0.339488			103	0.3341			103	0.332196
	104	0.395583			104	0.339983			104	0.338417			104	0.339281			104	0.3346			104	0.333094
	105	0.397362			105	0.342091			105	0.340875			105	0.341709			105	0.3375			105	0.334955
	106	0.400935			106	0.343892			106	0.34314			106	0.344288			106	0.3387			106	0.335352
	107	0.403914			107	0.346994			107	0.345524			107	0.347055			107	0.3404			107	0.336759
	108	0.407557			108	0.349431			108	0.348718			108	0.349972			108	0.3423			108	0.338895
	109	0.410757			109	0.352168			109	0.351217			109	0.352658			109	0.3445			109	0.340946
	110	0.414605			110	0.35636			110	0.353688			110	0.355983			110	0.3483			110	0.344957
	111	0.420247			111	0.360374			111	0.357343			111	0.359238			111	0.3509			111	0.347674
	112	0.424431			112	0.363508			112	0.361166			112	0.362941			112	0.3553			112	0.351212
	113	0.430229			113	0.367377			113	0.366148			113	0.36857			113	0.3594			113	0.355512
	114	0.436621			114	0.373333			114	0.371935			114	0.374021			114	0.3641			114	0.359648
	115	0.443259			115	0.380157			115	0.376348			115	0.378154			115	0.3696			115	0.364507
	116	0.451932			116	0.385797			116	0.383549			116	0.385988			116	0.3746			116	0.371261
	117	0.459665			117	0.392841			117	0.391237			117	0.39348			117	0.3817			117	0.377251
	118	0.471016			118	0.400817			118	0.399839			118	0.402117			118	0.3902			118	0.383603
	119	0.482042			119	0.410818			119	0.408368			119	0.411536			119	0.3983			119	0.393694
	120	0.493964			120	0.422745			120	0.419511			120	0.423179			120	0.4089			120	0.403904
	121	0.511884			121	0.435212			121	0.432105			121	0.435014			121	0.4223			121	0.415143
	122	0.531111			122	0.45283			122	0.448243			122	0.451515			122	0.438			122	0.429498
	123	0.558602			123	0.473939			123	0.471271			123	0.474519			123	0.4582			123	0.449524
	124	0.601688			124	0.510929			124	0.507878			124	0.511987			124	0.494			124	0.484982
	125	0.65675			125	0.558653			125	0.55439			125	0.558536			125	0.5374			125	0.529246
	126	0.651516			126	0.555128			126	0.548096			126	0.552639			126	0.5328			126	0.523093
	127	0.646282			127	0.548523			127	0.543965			127	0.549486			127	0.529			127	0.518917
	128	0.640407			128	0.544226			128	0.539718			128	0.544722			128	0.5232			128	0.512643
	129	0.635316			129	0.539213			129	0.535949			129	0.540733			129	0.5175			129	0.507158
	130	0.630376			130	0.535176			130	0.528538			130	0.534119			130	0.5129			130	0.502796
	131	0.622611			131	0.528815			131	0.523363			131	0.52912			131	0.5061			131	0.497143
	132	0.618375			132	0.52444			132	0.518358			132	0.523785			132	0.4995			132	0.491336
	133	0.610787			133	0.518115			133	0.512616			133	0.51843			133	0.4951			133	0.484377
	134	0.604486			134	0.512753			134	0.506518			134	0.512469			134	0.4884			134	0.478625
	135	0.598102			135	0.506588			135	0.501112			135	0.506929			135	0.4831			135	0.47174
	136	0.590908			136	0.500279			136	0.49338			136	0.499353			136	0.4766			136	0.466682
	137	0.584137			137	0.492347			137	0.488334			137	0.494485			137	0.4706			137	0.459144
	138	0.577072			138	0.487277			138	0.482272			138	0.487646			138	0.4649			138	0.451405
	139	0.568394			139	0.479999			139	0.474784			139	0.48145			139	0.4557			139	0.444898
	140	0.55983			140	0.473122			140	0.467178			140	0.473037			140	0.449			140	0.437281
	141	0.550649			141	0.463885			141	0.457988			141	0.464927			141	0.4411			141	0.429913
	142	0.541797			142	0.457434			142	0.450902			142	0.457792			142	0.4326			142	0.422483
	143	0.53184			143	0.448706			143	0.443244			143	0.449436			143	0.424			143	0.413632
	144	0.519816			144	0.440449			144	0.43352			144	0.439599			144	0.4144			144	0.406113
	145	0.510116			145	0.430921			145	0.422914			145	0.429674			145	0.4063			145	0.395251
	146	0.497332			146	0.420128			146	0.413213			146	0.418407			146	0.3977			146	0.386272
	147	0.484908			147	0.407058			147	0.402182			147	0.408552			147	0.3863			147	0.375691
	148	0.472262			148	0.397386			148	0.390365			148	0.396985			148	0.3736			148	0.364642
	149	0.456207			149	0.385006			149	0.379728			149	0.384837			149	0.3621			149	0.351981
	150	0.439855			150	0.370729			150	0.365549			150	0.371979			150	0.3484			150	0.339397
	151	0.422444			151	0.354751			151	0.349895			151	0.355912			151	0.3343			151	0.325622
	152	0.402668			152	0.339193			152	0.333265			152	0.33844			152	0.3186			152	0.30879
	153	0.381617			153	0.319164			153	0.314841			153	0.320911			153	0.3005			153	0.292977
	154	0.357843			154	0.298162			154	0.293222			154	0.298466			154	0.2809			154	0.271365
	155	0.326019			155	0.27571			155	0.271567			155	0.276162			155	0.2561			155	0.249868
	156	0.293939			156	0.24639			156	0.241929			156	0.24613			156	0.2295			156	0.22422
	157	0.252366			157	0.21203			157	0.207502			157	0.211696			157	0.1985			157	0.192345
	158	0.198483			158	0.166798			158	0.163503			158	0.16687			158	0.1561			158	0.151402
	159	0.110488			159	0.0925441			159	0.0917253			159	0.0934184			159	0.0876			159	0.0841234
	160	0			160	0			160	0			160	0			160	0			160	0
	161	0			161	0			161	0			161	0			161	0			161	0
	162	0			162	0			162	0			162	0			162	0			162	0
	163	0			163	0			163	0			163	0			163	0			163	0
	164	0			164	0			164	0			164	0			164	0			164	0
	165	0			165	0			165	0			165	0			165	0			165	0
	166	0			166	0			166	0			166	0			166	0			166	0
	167	0			167	0			167	0			167	0			167	0			167	0
	168	0			168	0			168	0			168	0			168	0			168	0
	169	0			169	0			169	0			169	0			169	0			169	0
	170	0			170	0			170	0			170	0			170	0			170	0
	171	0			171	0			171	0			171	0			171	0			171	0
	172	0			172	0			172	0			172	0			172	0			172	0
	173	0			173	0			173	0			173	0			173	0			173	0
	174	0			174	0			174	0			174	0			174	0			174	0
	175	0			175	0			175	0			175	0			175	0			175	0
	176	0			176	0			176	0			176	0			176	0			176	0
	177	0			177	0			177	0			177	0			177	0			177	0
	178	0			178	0			178	0			178	0			178	0			178	0
	179	0			179	0			179	0			179	0			179	0			179	0
	180	0			180	0			180	0			180	0			180	0			180	0

## Sheet: Best fit parameters
Effective COM energy 2.02 MeV	A(E2)/A(E1)	Lower error A(E2)/A(E1)	Upper error A(E2)/A(E1)	𝜙_12 (deg.)	Lower error 𝜙_12 (deg.)	Upper error 𝜙_12 (deg.)			Effective COM energy 2.29 MeV	A(E2)/A(E1)	Lower error A(E2)/A(E1)	Upper error A(E2)/A(E1)	𝜙_12 (deg.)	Lower error 𝜙_12 (deg.)	Upper error 𝜙_12 (deg.)			Effective COM energy 2.47 MeV	A(E2)/A(E1)	Lower error A(E2)/A(E1)	Upper error A(E2)/A(E1)	𝜙_12 (deg.)	Lower error 𝜙_12 (deg.)	Upper error 𝜙_12 (deg.)			Effective COM energy 2.64 MeV	A(E2)/A(E1)	Lower error A(E2)/A(E1)	Upper error A(E2)/A(E1)	𝜙_12 (deg.)	Lower error 𝜙_12 (deg.)	Upper error 𝜙_12 (deg.)			Effective COM energy 2.82 MeV	A(E2)/A(E1)	Lower error A(E2)/A(E1)	Upper error A(E2)/A(E1)	𝜙_12 (deg.)	Lower error 𝜙_12 (deg.)	Upper error 𝜙_12 (deg.)			Effective COM energy 3.28 MeV	A(E2)/A(E1)	Lower error A(E2)/A(E1)	Upper error A(E2)/A(E1)	𝜙_12 (deg.)
	0.169	0.041	0.041	0	0	36.498				0.13	0.026	0.026	31.34	27.27	13.97				0.0784	0.0183	0.0183	0	0	35.88				0.265	0.078	0.083	68.06	7.78	7.4				0.802	0.188	0.242	85.42	6.77	6.78				0.832	0.223	0.305	100.57
[truncated: 2 more columns]

## Sheet: Systematic uncertainties
Table of systematic uncertaintes	Source	Specifics	Typical error (%)	Details
	Efficiency	Ion range straggle and fiducial volume cuts	0.6	The efficiency correction involves a Monte-Carlo simulation of the reaction at different points inside the TPC. This efficiency drops near the edges of the detector as some of the ions begin to escape the detector. This efficiency is sensitive to the ranges of the ions, which are themselves calculated by stopping power data. This manifests as a small modlation of the efficiency at certain angles.…
	Efficiency	Beam energy uncertainty	0.3	The beam energy uncertainty means that there is a 0.3% uncertainty in the track lengths. Again, this manifests as a small modlation of the Monte-Carlo simulations. The angular bin-by-bin efficiency varies by a maximum of 0.3% due to this effect, which is small compared with statistical errors in the angular distributions.
	Total cross section	Beam energy uncertainty	8	The uncertainty in the effective energies is 30 keV. The variation in the cross section (as determined by the world data) was quantified over a 30 keV range in energy. This significantly varies for each data point and is detailed in the "Total cross section" tab. A mean variation is around 8%.
	Efficiency	Event identification	2	The separation of 12C and 16O photodissociation events with the chi^2 fit. We estimate a conservative upper limit of 2% uncertainty in the effciency of this cut.
	Beam intensity	d(g,n) cross section	2.5	Relative beam flux was monitored by plastic scintillators and cross checked with the d(g,n) reaction measured with neutron detectors. Across the various data runs, a maximum difference of 2.5% between the flux measured by plastic scintillators and the d(g,n) reaction was observed.
	Beam intensity	Overall	11	The total flux is normalised by attenuating the beam and directing it onto a large NaI detector. This is limited by uncertainties in extrapolating the attenuation coefficients of the attenuators.
